# Supplementary material for: Haptens Optimization Using Molecular Modeling and Paper-Based Immunosensor for On-Site Detection of Carbendazim in Vegetable Products
Source: Biosensors (Basel). 2025 Sep 19;15(9):625. doi: 10.3390/bios15090625 (PMC12467735; doi:10.3390/bios15090625)
Supplement: Supplementary file 1 [file biosensors-15-00625-s001.zip]

Archive with 1 entries (1 files):
- biosensors-3815040-supplementary.pdf
